# Supplementary material for: Analysis of choroidal features to predict surgical prognosis of idiopathic macular hole
Source: PLoS One. 2024 Sep 6;19(9):e0308292. doi: 10.1371/journal.pone.0308292 (PMC11379149; doi:10.1371/journal.pone.0308292)
Supplement: S1 File — (ZIP) [file pone.0308292.s002.zip]

Archive with 56 entries (54 files):
- Fellow eyes/
- Fellow eyes/1.PNG
- Fellow eyes/10.PNG
- Fellow eyes/11.PNG
- Fellow eyes/12.PNG
- Fellow eyes/13.PNG
- Fellow eyes/14.PNG
- Fellow eyes/15.PNG
- Fellow eyes/16.PNG
- Fellow eyes/17.PNG
- Fellow eyes/18.PNG
- Fellow eyes/19.PNG
- Fellow eyes/2.PNG
- Fellow eyes/20.PNG
- Fellow eyes/21.PNG
- Fellow eyes/22.PNG
- Fellow eyes/23.PNG
- Fellow eyes/24.PNG
- Fellow eyes/25.PNG
- Fellow eyes/26.PNG
- Fellow eyes/27.PNG
- Fellow eyes/3.PNG
- Fellow eyes/4.PNG
- Fellow eyes/5.PNG
- Fellow eyes/6.PNG
- Fellow eyes/7.PNG
- Fellow eyes/8.PNG
- Fellow eyes/9.PNG
- Study eye/
- Study eye/1.png
- Study eye/10.png
- Study eye/11.png
- Study eye/12.png
- Study eye/13.png
- Study eye/14.png
- Study eye/15.png
- Study eye/16.png
- Study eye/17.png
- Study eye/18.png
- Study eye/19.png
- Study eye/2.png
- Study eye/20.png
- Study eye/21.png
- Study eye/22.png
- Study eye/23.png
- Study eye/24.png
- Study eye/25.png
- Study eye/26.png
- Study eye/27.png
- Study eye/3.png
- Study eye/4.png
- Study eye/5.png
- Study eye/6.png
- Study eye/7.png
- Study eye/8.png
- Study eye/9.png
